# Supplementary material for: Ki67 and Lymphovascular Invasion as Histopathological Predictors of Residual Cancer Burden After Neoadjuvant Chemotherapy in Breast Cancer: A Retrospective Study
Source: Diagnostics (Basel). 2026 Apr 18;16(8):1213. doi: 10.3390/diagnostics16081213 (PMC13114671; doi:10.3390/diagnostics16081213)
Supplement: Supplementary file 1 [file diagnostics-16-01213-s001.zip]

Archive with 1 entries (1 files):
- diagnostics-4201638-supplementary.pdf
